# Supplementary material for: Host-Dependent Modifications of Packaged Alphavirus Genomic RNA Influence Virus Replication in Mammalian Cells
Source: Viruses. 2022 Nov 23;14(12):2606. doi: 10.3390/v14122606 (PMC9781491; doi:10.3390/v14122606)
Supplement: Supplementary file 1 [file viruses-14-02606-s001.zip]

Archive with 1 entries (1 files):
- viruses-2027399-supplementary.xlsx
