# Supplementary material for: Host-Dependent Modifications of Packaged Alphavirus Genomic RNA Influence Virus Replication in Mammalian Cells
Source: Viruses. 2022 Nov 23;14(12):2606. doi: 10.3390/v14122606 (PMC9781491; doi:10.3390/v14122606)
Supplement: Supplementary file 1 [file viruses-14-02606-s001.zip › viruses-2027399-supplementary.xlsx]

## Sheet: raw mass spec data
2021-04-12
1	water					MRM	MRM	MRM	MRM	MRM	MRM	MRM				1	Blank				MRM	MRM
2	M1G	10	nM	1	standard											2	double Blank
3	8oxoG	10	nM	2	standard											3	MQ
4	M3C	10	nM	3	standard											4	MQ				U	pU
5	M1A	10	nM	4	standard											5	U	1	nM	standard	1171.5
6	water				standard											6	U	10	nM	standard	3553.33
7	M6A	2.5	nM	5	standard	11230.1										7	U	100	nM	standard	27390.6
8	M6A	10	nM	6	standard	44332.6										8	U	1000	nM	standard	213525
9	M6A	50	nM	7	standard	231991										9	U	10000	nM	standard	842810
10	M6A	200	nM	8	standard	960411										10	MQ			standard
11	water				standard											11	pU	1	nM	standard		76.32
12	M5C	2.5	nM	9	standard	9035.16										12	pU	10	nM	standard		719.75
13	M5C	10	nM	10	standard	16460.8										13	pU	100	nM	standard		7038.38
14	M5C	50	nM	11	standard	60661.3										14	pU	1000	nM	standard		54266.9
15	M5C	200	nM	12	standard	223905										15	pU	10000	nM	standard		231657
16	water				standard											16	MQ			standard
17	M7G	2.5	nM	13	standard	18727.5										17	U and pU	50	nM	standard	14524.6	3419.46
18	M7G	10	nM	14	standard	73923.7										18	MQ			standard
19	M7G	50	nM	15	standard	363163										19	U old	10	uM	standard	953891
20	M7G	200	nM	16	standard	1.38656e+06										20	MQ			standard
21	water				standard	8OXOG	M1A	M1G	M3C	M5C	M6A	m7g				21	unmodi mix	2	uM	standard	409959
22	modified mix	2.5	nM	17	standard	281.78	6.91457e+06	2598.67	16652.9	8858.07	3.87347e+06	19793				22	unmodi mix	5	uM	standard	687418
23	modified mix	10	nM	18	standard	1204.46	1.39341e+07	10952.6	67351.9	14715.8	1.15407e+07	85445.5				23	unmodi mix	10	uM	standard	1.00816e+06
24	modified mix	25	nM	19	standard	2994.03	2.24806e+07	27753.2	165826	23686	2.06463e+07	216387				24	unmodi mix	25	uM	standard	1.70826e+06
25	modified mix	50	nM	20	standard	5394.73	3.03675e+07	48908.5	278797	33032.6	2.75984e+07	374422				25	unmodi mix	50	uM	standard	2.54505e+06
26	modified mix	100	nM	21	standard	11532.8	4.30723e+07	99507.4	446177	52652.4	3.95535e+07	777477				26	MQ				U	pU
27	water				standard											27	1			samples	61304.8	168.32
28	A	10	uM	22	standard											28	2			samples	55026.4	229.35
29	G	10	uM	23	standard											29	3			samples	61510.9	245.46
30	C	10	uM	24	standard											30	MQ			samples
31	U	10	uM	25	standard											31	4			samples	22846.1	81.27
32	water				standard	a	c	g								32	5			samples	39982.3	130.87
33	unmodified mix	2	uM	26	standard	3.90012e+06	1.23378e+06	1.28116e+06								33	6			samples	37413.1	99.83
34	unmodified mix	5	uM	27	standard	7.48796e+06	2.35582e+06	2.62599e+06								34	MQ			samples
35	unmodified mix	10	uM	28	standard	1.26532e+07	3.83494e+06	4.64748e+06								35	7			samples	38275.8	143.6
36	unmodified mix	25	uM	29	standard	2.36065e+07	6.69042e+06	9.30002e+06								36	8			samples	44897.6	223.84
37	unmodified mix	50	uM	30	standard	3.53182e+07	9.1614e+06	1.47236e+07								37	9			samples	28688.8	178.75
38	water															38	MQ
39	water					a	c	g	8OXOG	M1A	M1G	M3C	M5C	M6A	m7g
52	1	0.5		40	samples	2.31687e+06	1.02494e+06	1.26213e+06	300.79	11450.9	10820.5	1331.82	4386.88	41550.7	135525
53	2	0.5		41	samples	2.34556e+06	1.16519e+06	1.33804e+06	209.44	15603.3	18966.6	1650.06	5153.8	64280.7	225262
54	3	0.5		42	samples	2.82725e+06	1.31132e+06	1.60001e+06	216.08	13135	25939.6	1465.34	5033.75	84541	299425
55	water				samples
56	4	0.5		43	samples	1.20274e+06	555673	609242	178.37	6371.24	6719.66	1595.39	3684.11	21669.8	78528.7
57	5	0.5		44	samples	2.04377e+06	1.01913e+06	1.07605e+06	187.29	24064	13998.5	5077.55	5567.56	38878.4	157568
58	6	0.5		45	samples	1.87402e+06	793106	945106	79.08	23936.1	9349.8	4521.16	5209.38	27161.6	109618
59	water				samples
60	7	0.5		46	samples	2.0492e+06	895437	927269	106.08	38699.6	3186.65	6941.48	8011.1	7384.63	16760.2
61	8	0.5		47	samples	2.39668e+06	1.08499e+06	1.10355e+06	118.7	111707	8892.27	19276.6	13638.5	11758.6	34100
62	9	0.5		48	samples	1.68464e+06	861174	738959	91.03	67499.8	5959.85	11884.6	10185.8	8478.66	20739
63	water					a	c	g	8OXOG	M1A	M1G	M3C	M5C	M6A	m7g

## Sheet: caculation-1
m1a	Y = 1.857e-006*X
m1g	Y = 0.001001*X + 0.000
m3c	Y = 0.0002052*X + 0.000
8oxog	Y = 0.008752*X + 0.000
m6a	Y = 0.0002087*X + 0.000
m7g	Y = 0.0001438*X + 0.000
m5c	Y = 0.0008862*X + 0.000
A	Y = 1.242e-006*X + 0.000
C	Y = 4.505e-006*X + 0.000
G	Y = 3.092e-006*X + 0.000
	RAW MRM	RAW MRM	RAW MRM	RAW MRM	RAW MRM	RAW MRM	RAW MRM	RAW MRM	RAW MRM	RAW MRM
	a	c	g	8OXOG	M1A	M1G	M3C	M5C	M6A	m7g
40	2.31687e+06	1.02494e+06	1.26213e+06	300.79	11450.9	10820.5	1331.82	4386.88	41550.7	135525
41	2.34556e+06	1.16519e+06	1.33804e+06	209.44	15603.3	18966.6	1650.06	5153.8	64280.7	225262
42	2.82725e+06	1.31132e+06	1.60001e+06	216.08	13135	25939.6	1465.34	5033.75	84541	299425
43	1.20274e+06	555673	609242	178.37	6371.24	6719.66	1595.39	3684.11	21669.8	78528.7
44	2.04377e+06	1.01913e+06	1.07605e+06	187.29	24064	13998.5	5077.55	5567.56	38878.4	157568
45	1.87402e+06	793106	945106	79.08	23936.1	9349.8	4521.16	5209.38	27161.6	109618
46	2.0492e+06	895437	927269	106.08	38699.6	3186.65	6941.48	8011.1	7384.63	16760.2
47	2.39668e+06	1.08499e+06	1.10355e+06	118.7	111707	8892.27	19276.6	13638.5	11758.6	34100
48	1.68464e+06	861174	738959	91.03	67499.8	5959.85	11884.6	10185.8	8478.66	20739
	Caculation	Caculation	Caculation	Caculation	Caculation	Caculation	Caculation	Caculation	Caculation	Caculation
	uM	uM	uM	nM	nM	nM	nM	nM	nM	nM
	a	c	g	8OXOG	M1A	M1G	M3C	M5C	M6A	m7g
	2.87756	4.61737	3.90252	2.63251	0.0212644	10.8314	0.273289	3.88765	8.67163	19.4885
	2.91319	5.2492	4.13723	1.83302	0.0289753	18.9855	0.338592	4.5673	13.4154	32.3927
	3.51144	5.9075	4.94724	1.89113	0.0243917	25.9655	0.300688	4.46091	17.6437	43.0573
	1.4938	2.50331	1.88378	1.56109	0.0118314	6.72638	0.327374	3.26486	4.52248	11.2924
	2.53837	4.59117	3.32715	1.63916	0.0446868	14.0125	1.04191	4.93397	8.11392	22.6583
	2.32754	3.57294	2.92227	0.692108	0.0444494	9.35915	0.927742	4.61655	5.66862	15.7631
	2.5451	4.03394	2.86712	0.928412	0.0718652	3.18984	1.42439	7.09944	1.54117	2.41012
	2.97667	4.8879	3.41216	1.03886	0.207441	8.90116	3.95556	12.0864	2.45401	4.90358
	2.09233	3.87959	2.28486	0.796695	0.125347	5.96581	2.43872	9.02662	1.7695	2.98226
	pM/uM	pM/uM	pM/uM	pM/uM	pM/uM	pM/uM	pM/uM
	M1A/A	M6A/A	M3C/C	M5C/C	M1G/G	M7G/G	8OXOG/G
1	7.38974	3013.54	59.1873	841.963	2775.48	4993.82	674.568	BHK_TE_untagged
2	9.94624	4605.05	64.5036	870.094	4588.95	7829.58	443.055	BHK_TE_untagged
3	6.94635	5024.63	50.8993	755.126	5248.48	8703.3	382.26	BHK_TE_untagged
4	7.92033	3027.5	130.777	1304.22	3570.69	5994.56	828.704	HEK_TE_untagged
5	17.6045	3196.51	226.938	1074.66	4211.57	6810.13	492.663	HEK_TE_untagged
6	19.0972	2435.46	259.658	1292.09	3202.7	5394.13	236.839	HEK_TE_untagged
7	28.2366	605.544	353.101	1759.92	1112.56	840.609	323.814	C7_TE_untagged
8	69.6887	824.415	809.257	2472.72	2608.66	1437.09	304.459	C7_TE_untagged
9	59.908	845.707	628.603	2326.69	2611.02	1305.23	348.684	C7_TE_untagged

## Sheet: caculation U pU
	Raw MRM	Raw MRM		Converstion to nM
	U	pU		U	pU
1	61304.8	168.32		700.1	7.04588		BHK_TE_untagged
2	55026.4	229.35		628.402	9.60059		BHK_TE_untagged
3	61510.9	245.46		702.455	10.275		BHK_TE_untagged
4	22846.1	81.27		260.902	3.40196		HEK_TE_untagged
5	39982.3	130.87		456.598	5.47822		HEK_TE_untagged
6	37413.1	99.83		427.258	4.17888		HEK_TE_untagged
7	38275.8	143.6		437.109	6.0111		C7_TE_untagged
8	44897.6	223.84		512.73	9.36994		C7_TE_untagged
9	28688.8	178.75		327.626	7.48247		C7_TE_untagged
				nM	nM
U	R squire
Y = 0.01142*X + 0.000	0.9704
pU	R squire
Y = 0.04186*X + 0.000	0.9771
Caculation
U	U		pU		pU/U
700.1	0.7001	1	7.04588		10064.1	BHK_TE_untagged
628.402	0.628402	2	9.60059		15277.8	BHK_TE_untagged
702.455	0.702455	3	10.275		14627.2	BHK_TE_untagged
260.902	0.260902	4	3.40196		13039.2	HEK_TE_untagged
456.598	0.456598	5	5.47822		11997.9	HEK_TE_untagged
427.258	0.427258	6	4.17888		9780.71	HEK_TE_untagged
437.109	0.437109	7	6.0111		13751.9	C7_TE_untagged
512.73	0.51273	8	9.36994		18274.6	C7_TE_untagged
327.626	0.327626	9	7.48247		22838.5	C7_TE_untagged
nM	uM		nM		pM/uM

## Sheet: samples
			ng/ul	600ng		LCMS water
1	BHK_TE_untagged	1	55	10.9091	uL	19.0909
2	BHK_TE_untagged	2	63.5	9.44882	uL	20.5512
3	BHK_TE_untagged	3	69	8.69565	uL	21.3043
4	HEK_TE_untagged	1	20	30	uL	0
5	HEK_TE_untagged	2	20	30	uL	0
6	HEK_TE_untagged	3	23	26.087	uL	3.91304
7	C7_TE_untagged	1	65	9.23077	uL	20.7692
8	C7_TE_untagged	2	23	26.087	uL	3.91304
9	C7_TE_untagged	3	26	23.0769	uL	6.92308
	m5C, m6A, and m7G
	P1 treatment:
	add 4ul of P1 buffer
	then add 5.5ul LCMS water
	add 0.5ul of P1 enzyme.
	Incubate at 50 degree, overnight.
	Then, add 5ul of 1M Tris pH 7.5
	add 4.5ul of LCMS water
	add 0.5ul of CIP
	Incubate @ 37 degree for 1hour.
